# Supplementary material for: Barley farmland harbors a highly homogeneous soil bacterial community compared to wild ecosystems in the Qinghai-Xizang Plateau
Source: Front Microbiol. 2024 Jun 24;15:1418161. doi: 10.3389/fmicb.2024.1418161 (PMC11228161; doi:10.3389/fmicb.2024.1418161)
Supplement: Supplementary file 1 [file Data_Sheet_1.XLSX]

## Sheet: Table S1
Table S1. Site and soil characteristics of the soil samples collected in this study. AMT = annual mean temperature, AP = annual precipitation, Nit = total nitrogen, OM = organic matter, P = available phosphorus, K = available potassium, Sal = total salinity. Those sample IDs that start with capital letter represent soils collected from Tibetan hulless barley fields, and those sample IDs that star…
Sample ID	Ecotype	Site Location	Latitude (oN)	Longitude (oE)	Altitude (m)	pH	AMT (oC)	AP (mm)	Nit （g/kg）	OM （g/kg）	P （mg/kg）	K （mg/kg）	Sal （g/kg）	EC （mS/m）	HCO3- （mg/kg）	Cl- （mg/kg）	SO42- （mg/kg）	K+ （mg/kg）	Na+ （mg/kg）	Ca2+ （mg/kg）	Mg2+ （mg/kg）
AR1	Farmland	AngRen (Up)	29.2114	87.4692	4304	8.5	1.27083	254	1.85	21.3	3.5	74.2	0.55	10.1	242	14.2	9.58	4.18	12.7	64.3	9.58
AR2	Farmland	AngRen (Up)	29.2189	87.2711	4315	8.35	1.40833	251	3.39	42.9	36.5	195	0.65	11.7	258	37.8	16.3	33.2	7	80.5	11.8
AR3	Farmland	AngRen (Up)	29.2986	87.16	4346	8.37	2.51667	280	2.12	29	16.2	145	0.39	10.7	237	23.6	20.4	10.3	17.5	74.4	9
AR4	Farmland	AngRen (Up)	29.3114	87.0742	4416	8.27	1.74167	256	2.6	33.8	19.5	105	0.82	12.2	246	28.4	20.9	5.9	10.9	94.4	11.4
BL	Farmland	BuLang (Up)	29.0597	89.3872	3903	8.29	5.325	337	1.55	17.7	14.3	41.1	0.76	17.2	335	33.1	104	2.01	26.4	102	25.7
GG	Farmland	GongGa (Down)	29.2786	91.0892	3304	8.55	7.87083	432	1.31	16.1	28.6	29.9	1.05	31.1	483	71	149	96.6	143	59.3	24.9
JZ	Farmland	JiangZi (Up)	28.9694	89.5283	3977	8.3	4.73333	309	1.7	18.8	7.9	57.4	0.76	15.1	300	23.6	49.1	4.98	18.4	99.3	17.9
JZ1	Farmland	JiangZi (Up)	28.8771	89.6705	4087	8.31	3.15417	269	1.36	14.4	3.3	63.2	0.66	16.2	262	28.4	111	2.55	10.6	108	111
KM2	Farmland	KangMa (Up)	28.5811	89.6738	4272	8.49	1.76667	266	1.35	15	28	92.1	0.54	11.3	287	33.1	19.5	20.7	10.7	76.5	13.3
LZ2	Farmland	LaZi (Mid)	29.0911	87.6358	4020	8.23	4.6375	405	1.65	14.7	5.3	34.5	0.64	14.6	308	33.1	40.8	2.35	18.5	104	40.8
LZ3	Farmland	LaZi (Up)	29.1344	87.5419	4039	8.47	3.52917	344	1.86	23.7	6	58	0.57	10.9	280	18.9	11	4.83	13.7	73.3	11
LKZ1	Farmland	LangKaZi (Up)	28.9403	90.3846	4506	8.19	2.4375	267	2.91	40.3	15.2	51.1	0.78	15.7	294	23.6	82.2	3.61	7.88	129	82.2
NM1	Farmland	NiMu (Up)	29.4106	90.1839	3787	7.06	5.4125	352	1.17	15.5	5.1	59.5	0.6	8.09	84.4	9.46	23.7	6.07	16.8	50.4	6.98
NM2	Farmland	NiMu (Up)	29.4422	90.1728	3810	8.02	5	335	1.67	25.5	9.7	69.8	0.44	7.1	121	14.2	14.7	7.36	13.8	44.7	5.74
QJ1	Farmland	QiongJie (Down)	29.1406	91.7131	3350	8.49	6.9875	359	1.7	16.2	19.5	59.7	0.62	11.5	264	18.9	60	6.24	34.6	80.3	15.4
QJ2	Farmland	QiongJie (Down)	29.1147	91.71	3378	8.37	5.89583	330	1.09	6.04	18.5	33	0.18	12.1	269	28.4	32.5	1.93	22.9	77	11.4
QJ3	Farmland	QiongJie (Down)	29.0972	91.7083	3404	8.6	4.99583	308	1.6	16.4	8.6	45.4	0.52	15.4	262	33.1	214	2.64	36.8	87.2	14.2
QSI	Farmland	QuShui (Down)	29.3089	90.7531	3586	8	7.77917	440	0.732	7.49	2.2	43	0.54	11.2	287	28.4	11.6	4.11	13.4	77.9	15
QS1	Farmland	QuSong (Down)	29.1277	92.0664	3840	8.27	4.91667	300	3.01	37.9	9.7	69	0.5	13.3	223	18.9	51.8	7.49	10.3	86.9	23.4
QS2	Farmland	QuSong (Down)	29.0714	92.2086	3558	8.07	4.67083	288	2.18	26.9	10.6	34.6	2.18	63.1	376	52	1230	2.67	296	190	90.1
QS3	Farmland	QuSong (Down)	29.0914	92.2089	3711	8.3	3.55833	274	2.87	34.9	9.9	48.2	0.83	16.6	299	23.6	55.9	3.1	16.6	113	25.5
RB1	Farmland	RenBu (Mid)	29.2192	89.8497	3900	8.11	4.62917	313	2	22.2	23.7	91.3	1.27	36.8	301	71	491	8.41	118	162	32.1
RB2	Farmland	RenBu (Mid)	29.2669	89.8177	3857	8.45	5.4375	340	1.15	11.9	5	78	0.47	12.8	269	23.6	36.1	8.38	13.1	86.8	12.9
RKZ1	Farmland	RiKaZi (Mid)	29.194	88.9254	3849	8.29	5.9375	396	1.09	8.25	6.5	105	0.57	16.6	290	28.4	118	2.58	32.9	94.1	19.1
RKZ2	Farmland	RiKaZi (Mid)	29.1786	88.9612	3844	8.42	6.19167	405	1.15	12.5	8.8	57.6	0.49	12.2	308	18.9	24.4	4.97	14.8	80.5	19.3
RKZ3	Farmland	RiKaZi (Mid)	29.137	88.9935	3885	7.9	5.35	370	0.907	9.08	3.9	42.1	0.22	6.39	84.4	23.6	11.3	3.16	9.51	39.1	7.7
RKZ4	Farmland	RiKaZi (Mid)	29.3245	88.8395	3857	8.2	6.19167	412	1.39	15.5	7.6	72.3	0.52	11.9	296	47.3	11.6	4.51	12.2	88.1	9.4
RKZ5	Farmland	RiKaZi (Mid)	29.359	88.8415	3856	8.35	6.34583	418	0.855	9.02	8.2	38.3	0.39	8.7	186	14.2	9.75	4.69	8.82	68.6	6.31
RKZ6	Farmland	RiKaZi (Mid)	29.1916	88.7672	3912	8.35	5.90833	407	1.41	16.1	7.4	78	0.62	12.3	269	28.4	17.3	4.82	16.2	90.6	6.95
SR1	Farmland	SangRi (Down)	29.2584	92.0224	3579	8.12	7.04583	362	1.99	26.3	13.9	88.1	0.4	12.1	107	14.2	24.4	11.2	8.8	74.1	7.9
SR2	Farmland	SangRi (Down)	29.263	92.0351	3548	7.96	7.04583	362	1.61	22.7	7.8	82.1	0.71	13	296	33.1	21.9	8.82	9.04	100	10.4
ZN1	Farmland	ZaNang (Down)	29.2583	91.4527	3344	8.4	8.15833	426	1.22	12.9	4.9	36.2	0.56	11.7	243	23.6	12.8	5.84	18.8	79.2	10.9
ZN2	Farmland	ZaNang (Down)	29.265	91.2672	3567	8.98	7.85417	420	1.65	19.7	13.2	60.1	0.85	14.5	346	28.4	23.6	4.99	36.4	85.6	16.7
mlF3	Forest	Mount_Mila (C)	29.9966	93.0691	3573	5.9	8.30666	359.016	2.15	43.3	6.9	86.2	0.48	6.65	86.4	9.46	19.8	10.1	4.18	40.4	8.52
mlF4	Forest	Mount_Mila (C)	30.0107	92.8761	3704	6.43	7.50961	346.35	6.08	109	14.9	172	0.76	19.1	8.1	14.2	34.8	44.1	4.07	112	21
mlF5	Forest	Mount_Mila (C)	29.885	93.6578	3316	5.89	9.89979	386.597	1.45	34.2	8.9	164	0.26	5.62	5.4	18.9	9.53	23.7	4.96	24.4	4.92
sjlF2	Forest	Mount_Sejila	29.5672	94.5658	3530	5.92	8.78726	376.952	1.49	31.5	11.3	182	0.33	5.84	54	28.4	13.3	21.1	8.2	29.3	3.24
sjlF3	Forest	Mount_Sejila	29.5675	94.575	3956	5.18	6.3101	337.178	2.62	58.3	7.6	138	0.5	11.5	67.5	37.8	21.7	20.9	9.34	65.3	10.7
sjlF4	Forest	Mount_Sejila	29.5906	94.5981	4154	4.97	5.16518	317.934	2.77	73.5	12	50	0.51	8.78	29.7	18.9	14.8	8.67	9.96	52.2	7.48
bl1	Meadow	Mount_Bangla	29.3861	86.8747	4532	7.21	1.48003	290.388	1.46	20	3	45.5	0.36	4.41	67.5	18.9	8.13	4.81	8.15	32.5	4.34
bl2	Meadow	Mount_Bangla	29.3328	86.8911	4622	6.9	0.95289	283.737	1.57	22.9	3.7	69	0.4	6.84	48.6	33.1	14	14.5	9.74	47	4.95
bl3	Meadow	Mount_Bangla	29.3247	86.8975	4729	7.11	0.330474	274.015	2.05	31	4.8	72.1	0.26	4.62	56.7	33.1	6.73	4.06	6.68	23.7	3.23
gbl1	Meadow	Mount_Gangbala	29.1892	90.6261	4927	6.02	-0.133222	259.501	2.73	47.4	5.5	50.2	0.43	11	27	23.6	16.3	4.08	13.5	70.8	7.19
gbl3	Meadow	Mount_Gangbala	29.1931	90.6272	4813	5.98	0.530831	270.013	3.49	68.5	3.5	48	0.39	7.11	8.1	9.46	14.5	3.05	7.98	50.7	4.83
gbl5	Meadow	Mount_Gangbala	29.195	90.6272	4698	6.03	1.20025	280.685	4.11	71.3	4.9	44.2	0.46	8.92	10.8	18.9	8.93	2.1	8.28	60.8	8.56
lbd1	Meadow	Mount_Luobadui	30.0036	90.9953	4237	6.8	4.05155	297.08	3.08	55.9	3.7	90	0.58	11	81	9.46	23.3	11	11.2	84.4	3.9
lbd2	Meadow	Mount_Luobadui	30.0028	90.9964	4274	6.24	3.83636	293.652	3.48	66.3	2.7	93.1	0.45	11	67.5	18.9	24.4	10.5	12.7	79.8	5.35
lbd3	Meadow	Mount_Luobadui	30.0014	90.9972	4349	6.08	3.39991	286.698	3.24	63.7	4.4	79.5	0.6	10.9	62.1	14.2	30	7.69	15.7	82.4	4.91
mlA5	Meadow	Mount_Mila (A)	29.8133	92.3594	4887	5.35	0.50382	242.487	4.52	91.5	6.9	105	0.42	13.2	62	23.6	22.9	17.3	13.3	83.4	10.1
mlA6	Meadow	Mount_Mila (A)	29.8258	92.3443	5026	6.01	-0.306344	229.104	2.45	43.8	4.2	76.8	0.31	6.72	29.7	18.9	12.2	8.59	9.7	40.8	3.85
mlA7	Meadow	Mount_Mila (A)	29.8286	92.342	5051	5.7	-0.45191	226.678	3.21	57.9	5.5	77.1	0.43	7.58	37.8	9.46	15.1	9.62	8.61	47.4	5.1
mlB1	Meadow	Mount_Mila (B)	29.8111	91.6675	3794	6.7	6.73288	344.671	1.75	21.9	1.2	89.2	0.5	9.39	43.2	18.9	16.6	14	8.71	64.7	4.34
mlB2	Meadow	Mount_Mila (B)	29.8108	91.6675	3799	6.92	6.70375	344.214	2.75	33.9	1.9	54.3	0.46	7.75	70.2	23.6	15.9	6.02	7.47	62.1	4.84
mlB3	Meadow	Mount_Mila (B)	29.8233	91.7517	3831	7.48	6.53499	340.805	2.06	34.7	7.6	58	1.02	22.9	211	33.1	18.1	9.7	61.7	126	7.89
ark1	Swamp	AraLake	28.3211	87.8061	4157	8.77	3.70772	360.285	1.44	19.3	31.2	149	1.67	49.3	594	293	161	34	330	66.5	26.9
ark2	Swamp	AraLake	28.3212	87.806	4157	8.76	3.70771	360.282	2.52	37.4	9.3	133	1.99	58	675	402	173	32.4	404	64.7	48.7
ark3	Swamp	AraLake	28.3284	87.8019	4162	7.96	3.67273	359.613	4.05	85.3	6.2	55	1.73	43.5	472	18.9	542	17.6	33.6	368	22.8
kla4	Tundra	Mount_Kaluola	28.8981	90.2339	4782	7.68	0.60068	282.658	4.71	76	17.4	122	1.17	22.9	251	52	43.2	32	9.99	188	10.2
kla5	Tundra	Mount_Kaluola	28.8953	90.2756	4696	8.08	1.10866	290.772	1.3	20.4	3.7	32.1	0.59	13	224	42.6	56.4	5.33	10.5	103	8.92
kla6	Tundra	Mount_Kaluola	28.8983	90.3483	4593	8.12	1.72213	300.278	2.65	37.1	5.2	56	0.53	12.1	219	37.8	13.1	4.03	18.6	97.1	6.03
pd1	Tundra	Mount_Pading	28.3054	87.7139	5170	7.52	-2.20629	266.26	1.54	23.4	2.2	66	0.42	9.05	72.9	23.6	66.3	7.33	22	63.2	4.75
pd2	Tundra	Mount_Pading	28.3091	87.7352	4833	7.22	-0.240805	297.591	2.15	37.8	3.7	89	0.25	7.07	105	33.1	12.7	12.8	9.34	54.2	4.52
pd3	Tundra	Mount_Pading	28.3111	87.7521	4521	6.86	1.57816	326.645	2.04	28.4	3.7	73.1	0.18	5.46	75.6	37.8	8.06	12.3	6.76	35.1	2.91
zl1	Tundra	Mount_Zhongla	28.8201	87.929	5015	7.6	-1.20057	263.776	1.91	22.3	10.2	48.5	0.41	13.7	122	9.46	8.68	2.83	5.71	117	5.12
zl2	Tundra	Mount_Zhongla	28.8201	87.9275	4850	7.86	-0.240715	279.178	3.13	22.4	6.2	39.2	0.36	7.38	81	14.2	4.96	3.25	5.29	63.1	3.31
zl3	Tundra	Mount_Zhongla	28.7943	87.9107	4709	7.76	0.573424	293.189	1.63	21.6	3	21.1	0.25	5.96	89.1	14.2	3.91	1.61	6.47	51.9	2.94

## Sheet: Table S2
Table S2. Sequencing statistics for 66 samples in this study.
		Sequencing stats		Bootstrapped sub-sampling (reads=3,000, 1,000 iterations)						Sequencing stats		Bootstrapped sub-sampling (reads=3,000, 1,000 iterations)
Farmland Groups	Site ID	raw reads (N=474947)	Passed QC (N=331600)	No. of OTUs	Invsimpson D (ave±std)	Phylogeny Diversity		Non-farmland Groups	Site ID	raw reads (N=553591)	Passed QC (N=413851)	No. of OTUs	Invsimpson D (ave±std)	Phylogeny Diversity
Upstream	AR1	10557	6908	562±7	54.26±1.04	61.4009		Aralake	ark1	11774	9223	390±6	45.70±0.79	43.3203
Upstream	AR2	13486	8357	619±8	57.74±1.10	64.0559		Aralake	ark2	11313	9050	372±5	57.74±0.90	40.4566
Upstream	AR3	7941	5029	599±8	56.76±1.04	63.0218		Aralake	ark3	9657	6874	465±3	111.11±1.29	48.4525
Upstream	AR4	15520	10387	570±7	32.18±0.64	62.7731		Bangla	bl1	7673	5173	693±5	36.73±0.45	69.3965
Upstream	BL	9230	6222	606±7	65.30±1.36	65.0102		Bangla	bl2	10270	6702	462±5	19.50±0.27	50.5932
Downstream	GG	16024	11694	493±7	30.17±0.65	53.8076		Bangla	bl3	14766	10553	504±6	4.47±0.07	50.5158
Upstream	JZ	10730	6946	586±7	53.93±1.02	65.1296		Gangbala	gbl1	18847	14750	352±7	10.75±0.20	40.9123
Upstream	JZ1	12016	8096	569±7	45.99±0.85	63.7707		Gangbala	gbl3	17010	13546	526±7	24.80±0.54	53.8898
Upstream	KM2	9641	6178	650±7	59.91±1.14	70.1758		Gangbala	gbl5	18261	14630	373±7	14.83±0.32	42.8552
Midstream	LKZ1	11881	7784	688±8	70.72±1.36	72.0124		Kaluola	kla4	6317	4259	670±7	30.95±0.57	67.1652
Upstream	LZ2	9394	5912	606±7	39.51±0.80	63.6779		Kaluola	kla5	6144	4052	628±6	26.29±0.43	66.9536
Upstream	LZ3	20227	13141	554±7	41.79±0.87	61.9669		Kaluola	kla6	11318	7392	624±6	28.24±0.46	66.3581
Upstream	NM1	11981	8423	635±8	49.53±1.10	65.5389		Luobadui	lbd1	31005	23313	779±8	44.53±1.06	71.5419
Upstream	NM2	9100	6691	539±7	48.22±1.05	56.9042		Luobadui	lbd2	26918	20550	563±7	7.40±0.15	52.4144
Downstream	QJ1	13877	10021	571±8	56.59±1.14	61.4656		Luobadui	lbd3	26139	18619	731±8	51.36±1.23	67.8369
Downstream	QJ2	17504	12977	545±8	49.01±0.90	59.006		MilaM	mlA5	37586	28134	728±7	77.83±2.08	66.8093
Downstream	QJ3	19242	14522	514±7	50.92±0.92	58.6209		MilaM	mlA6	32559	24316	696±8	50.31±1.24	66.059
Downstream	QS1	13552	7254	565±8	50.25±0.92	61.4676		MilaM	mlA7	31831	23670	633±7	31.85±0.72	59.9442
Downstream	QS2	19826	13940	420±6	35.75±0.75	47.5678		MilaB	mlB1	23093	16581	604±7	29.34±0.56	58.2959
Downstream	QS3	18481	13105	582±8	51.56±0.95	62.4317		MilaB	mlB2	25234	18301	628±8	25.51±0.53	62.7944
Downstream	QSI	11214	8221	519±7	32.11±0.74	59.1399		MilaB	mlB3	21123	15455	565±7	10.67±0.23	56.1847
Midstream	RB1	17587	12749	461±7	48.58±0.91	52.3454		MilaF	mlF3	7288	5097	452±7	9.35±0.18	50.0572
Midstream	RB2	18397	13697	511±8	37.06±0.83	59.5742		MilaF	mlF4	9647	6820	509±7	10.42±0.20	54.5347
Midstream	RKZ1	14555	10294	511±7	57.03±1.32	58.3897		MilaF	mlF5	11748	8699	432±7	10.22±0.20	49.0004
Midstream	RKZ2	14742	10723	572±8	45.86±0.97	62.7258		Pading	pd1	14503	11621	521±8	34.49±0.75	52.972
Midstream	RKZ3	10075	7100	539±7	34.03±0.83	59.6161		Pading	pd2	12066	9959	520±7	33.16±0.74	54.7886
Midstream	RKZ4	26273	20753	371±7	12.31±0.25	44.0975		Pading	pd3	18321	14545	512±7	20.77±0.43	49.7657
Midstream	RKZ5	10151	6782	689±7	70.15±1.53	74.2674		ShegylaF	sjlF2	12082	8903	590±7	23.52±0.52	58.925
Midstream	RKZ6	9099	5924	575±7	61.83±1.04	64.0766		ShegylaF	sjlF3	15224	11495	649±7	41.92±1.05	61.3447
Downstream	SR1	18074	12345	579±7	43.45±0.74	58.4909		ShegylaF	sjlF4	10421	7434	426±5	22.05±0.39	44.657
Downstream	SR2	13366	9331	519±8	46.13±0.89	57.0222		Zhongla	zl1	15459	12257	434±7	5.35±0.10	44.7669
Downstream	ZN1	22947	16889	507±7	29.97±0.65	55.5997		Zhongla	zl2	10904	8400	523±7	41.15±1.07	52.9374
Downstream	ZN2	18257	13205	545±8	38.62±0.76	59.6824		Zhongla	zl3	17090	13478	480±7	19.05±0.50	49.499

## Sheet: Table S3
Table S3. Mean ANOVA of environment conditions between ecosystems. AMT = Annual Mean Temperature, AP = Annumal Precipitation.
	Farmland	Forest	Meadow	Swamp	Tundra	F	P-value	Significance
AMT	5.0213	7.8131	2.5078	3.8461	0.3383	16.898	2.253e-09	***
Latitude	29.1725	29.7696	29.6361	28.3236	28.6724	46.107	<2E-16	***
Lonitude	89.8904	93.8903	90.511	87.8047	88.6474	12.168	2.466e-07	***
Altitude	3845.79	3705.5	4504.6	4158.67	4796.56	21.827	3.233e-11	***
AP	342.03	354.005	284.248	360.06	288.928	5.92	0.0004308	***
Total Nitrogen	1.69982	2.76	2.79667	2.67	2.34	4.7419	0.002135	**
Organic Matter	20.0206	58.3	48.7133	47.3333	32.1556	11.304	6.299e-07	***
Available Phosphorus	11.7879	10.2667	4.23333	15.5667	6.14444	4.3651	0.003606	**
Available Potassium	67.8121	132.033	70.1333	112.333	60.7778	6.0596	0.0003579	***
Salinity	0.656061	0.473333	0.471333	1.79667	0.462222	14.319	2.674e-08	***
EC	15.2782	9.58167	9.556	50.2667	10.7356	16.229	4.201e-09	***
pH	8.27364	5.715	6.43533	8.49667	7.63333	77.945	<2E-16	***
HCO3-	264.024	41.85	58.88	580.333	137.733	52.703	<2E-16	***
Cl-	28.8018	21.2767	20.4787	237.967	29.4178	22.541	1.829e-11	***
SO42-	94.8524	18.9883	16.4727	292	24.1456	2.2175	0.07752	.
K+	9.24818	21.4283	8.468	28	9.05333	2.428	0.05729	.
Na+	32.0318	6.785	13.5613	255.867	10.5178	13.969	3.797e-08	***
Ca2+	88.5182	53.9333	63.7667	166.4	85.8444	4.1062	0.005189	**
Mg2+	22.3018	9.31	5.55867	32.8	5.41111	3.7972	0.008034	**

## Sheet: Table S4
Table S4. Group specialist taxa. They were identified by indicator value analysis (Dufrene and Legendre, 1997), and Kendall’s W coefficient of concordance together with permutation tests (Legendre, 2005) were used to calculate the associations of indicator OTUs.
Group	Location	OTUs	Taxonomy	Indicator	P-value	Frequency	Sequence	Kendall's	Spearman	Probability	Corrected
				Value			Size	group	Mean		Probability
Swamp	Aralake	Otu0043	Acidobacteria|Gp6	0.69	0.017	28	364	3	0.28	0.0094	0.085
Swamp	Aralake	Otu0094	Acidobacteria|Gp7	0.86	0.005	18	507	3	0.34	0.0017	0.031
Swamp	Aralake	Otu0098	Acidobacteria|Gp7	0.69	0.024	14	159	3	0.28	0.0144	0.112
Swamp	Aralake	Otu0116	Acidobacteria|Gp16	0.5	0.03	21	98	3	0.23	0.0309	0.185
Swamp	Aralake	Otu0120	Acidobacteria|Gp6	0.61	0.009	13	82	3	0.36	0.0019	0.032
Swamp	Aralake	Otu0150	Acidobacteria|Gp18	0.89	0.025	11	123	3	0.36	0.0021	0.032
Swamp	Aralake	Otu0179	Acidobacteria|Gp16	0.73	0.002	27	211	3	0.29	0.0052	0.062
Swamp	Aralake	Otu0195	Acidobacteria|Gp6	0.53	0.013	18	73	3	0.22	0.0371	0.186
Swamp	Aralake	Otu0225	Verrucomicrobia|Subdivision3	0.67	0.006	18	124	3	0.21	0.0443	0.186
Swamp	Aralake	Otu0623	Acidobacteria|Gp17	1	0.002	4	204	3	0.61	0.0001	0.005
Swamp	Aralake	Otu0701	Acidobacteria|Gp16	0.98	0.003	5	128	3	0.55	0.0001	0.005
Swamp	Aralake	Otu0761	Bacteria|unclassified	0.97	0.002	5	75	3	0.56	0.0001	0.005
Swamp	Aralake	Otu0887	Acidobacteria|Gp6	0.99	0.001	4	159	3	0.6	0.0002	0.006
Swamp	Aralake	Otu0890	Acidobacteria|Gp6	0.99	0.002	5	350	3	0.59	0.0001	0.005
Swamp	Aralake	Otu1142	Bacteria|unclassified	0.94	0.003	6	101	3	0.54	0.0001	0.005
Swamp	Aralake	Otu1600	Bacteria|unclassified	1	0.005	3	102	3	0.63	0.0001	0.005
Swamp	Aralake	Otu1811	Acidobacteria|Gp7	0.99	0.002	4	138	3	0.61	0.0001	0.005
Swamp	Aralake	Otu1815	Chloroflexi|Anaerolineaceae	1	0.001	3	157	3	0.63	0.0001	0.005
Swamp	Aralake	Otu4668	Chloroflexi|unclassified	1	0.003	3	166	3	0.63	0.0001	0.005
Swamp	Aralake	Otu4676	Verrucomicrobia|Opitutus	0.99	0.004	4	115	3	0.59	0.0001	0.005
Swamp	Aralake	Otu4961	Acidobacteria|Gp6	1	0.003	4	370	3	0.61	0.0001	0.005
Farmland	Shigatse	Otu0008	Acidobacteria|Gp4	0.51	0.007	23	1477	1	0.33	0.0006	0.013
Farmland	Shigatse	Otu0009	Acidobacteria|Gp4	0.64	0.003	34	1692	1	0.36	0.0001	0.005
Farmland	Shigatse	Otu0059	Acidobacteria|Gp4	0.77	0.006	17	235	1	0.4	0.0001	0.005
Farmland	Shigatse	Otu0062	Acidobacteria|Gp4	0.63	0.004	21	376	1	0.44	0.0001	0.005
Farmland	Shigatse	Otu0081	Acidobacteria|Gp4	0.84	0.006	16	175	1	0.34	0.0004	0.01
Farmland	Shigatse	Otu0106	Verrucomicrobia|unclassified	0.65	0.002	21	160	1	0.36	0.0003	0.008
Farmland	Shigatse	Otu0112	Verrucomicrobia|Verrucomicrobiaceae	0.62	0.003	20	118	1	0.3	0.002	0.032
Farmland	Shigatse	Otu0125	Verrucomicrobia|Spartobacteria	0.84	0.003	11	129	1	0.32	0.0014	0.027
Farmland	Shigatse	Otu0214	Bacteria|unclassified	0.89	0.005	10	97	1	0.34	0.0005	0.013
Farmland	Shigatse	Otu0231	Bacteria|unclassified	0.71	0.005	9	73	1	0.35	0.0005	0.013
Farmland	Shigatse	Otu0288	Bacteria|unclassified	0.79	0.004	14	111	1	0.37	0.0001	0.005
Tundra	Kaluola	Otu0102	Bacteria|unclassified	0.58	0.029	31	201	1	0.04	0.3576	0.563
Tundra	Pading	Otu0550	Bacteria|unclassified	0.6	0.018	12	129	2	0.16	0.0696	0.209
Tundra	Pading	Otu0141	Acidobacteria|Gp4	0.71	0.007	17	231	1	0.29	0.0024	0.034
Tundra	Zhongla	Otu0053	Acidobacteria|Gp4	0.62	0.001	18	448	1	0.32	0.0011	0.022
Tundra	Zhongla	Otu0075	Planctomycetes|Singulisphaera	0.59	0.004	19	162	1	0.32	0.0008	0.017
Tundra	Zhongla	Otu0083	Acidobacteria|Gp4	0.51	0.006	23	296	1	0.37	0.0002	0.006
Tundra	Zhongla	Otu0390	Acidobacteria|Gp4	0.54	0.014	13	103	1	0.39	0.0001	0.005
Meadow	Luobadui	Otu0156	Actinobacteria|Solirubrobacter	0.51	0.005	19	95	2	0.26	0.006	0.066
Meadow	Luobadui	Otu0301	Actinobacteria|unclassified	0.55	0.021	13	76	2	0.24	0.014	0.112
Meadow	MilaM	Otu0161	Betaproteobacteria|Rhodocyclaceae	0.52	0.034	17	137	2	0.07	0.2816	0.563
Meadow	MilaM	Otu0364	Gemmatimonadetes|Gemmatimonas	0.76	0.001	11	89	2	0.46	0.0001	0.005
Meadow	MilaM	Otu0401	Betaproteobacteria|unclassified	0.56	0.008	9	102	2	0.45	0.0001	0.005
Meadow	MilaM	Otu0480	Betaproteobacteria|unclassified	0.76	0.003	12	95	2	0.41	0.0001	0.005
Meadow	MilaM	Otu0482	Betaproteobacteria|Burkholderiales	0.62	0.012	9	74	2	0.47	0.0001	0.005
Meadow	MilaM	Otu0598	Gammaproteobacteria|unclassified	0.61	0.016	10	88	2	0.45	0.0001	0.005
Forest	ShegylaF	Otu0115	Bacteria|unclassified	0.77	0.023	18	826	2	0.26	0.0078	0.078
Forest	ShegylaF	Otu0184	Betaproteobacteria|Burkholderiales	0.53	0.034	16	171	2	0.33	0.0005	0.013
Forest	ShegylaF	Otu0205	Bacteria|unclassified	0.62	0.012	17	173	2	0.28	0.004	0.052
